# Supplementary material for: Lipopolysaccharide Sensitizes Steroid-Induced Brain Injury in Neonatal Rat Pups
Source: Mediators Inflamm. 2025 Nov 20;2025:8285898. doi: 10.1155/mi/8285898 (PMC12660621; doi:10.1155/mi/8285898)
Supplement: Supporting Information 3 — Table S2. Statistical analysis and results. [file 8285898.f3.xlsx]

## Sheet: 工作表1
Statistics Methods and Results
Panel	Statistics methods			Statistics Results - p value (Cohen's d is shown if p < 0.05)
Figure 1B. Sal-Sal vs Sal-HC	two-way ANOVA			interaction: F (4, 70) = 0.212, n.s.
				Drug: F (4, 70) = 92.56, p < 0.0001
				LPS: F (1, 70) = 0.173, n.s.
Figure 1B. Sal-Sal vs Sal-Dex	two-way ANOVA			interaction: F (4, 75) = 12.10, p < 0.0001
				Drug: F (4, 75) = 45.82, p < 0.0001
				LPS: F (1, 75) = 39.72, p < 0.0001
	Bonferroni's multiple comparisons test			Day 1: SS vs. SD: n.s. Day 2: SS vs. SD: n.s. Day 3: SS vs. SD: p = 0.0269 Day 4: SS vs. SD: p < 0.0001 Day 5: SS vs. SD: p < 0.0001
Figure 1B. Sal-HC vs Sal-Dex	two-way ANOVA			interaction: F (4, 75) = 17.57, p < 0.0001
				Drug: F (4, 75) = 76.29, p < 0.0001
				LPS: F (1, 75) = 65.21, p < 0.0001
	Bonferroni's multiple comparisons test			Day 1: SH vs. SD: n.s. Day 2: SH vs. SD: n.s. Day 3: SH vs. SD: p = 0.0071 Day 4: SH vs. SD: p < 0.0001 Day 5: SH vs. SD: p < 0.0001
Figure 1B. Sal-Sal vs Sal-LPS	two-way ANOVA			interaction: F (4, 70) = 3.887, p = 0.0066
				Drug: F (4, 70) = 61.84, p < 0.0001
				LPS: F (1, 70) = 46.58, p < 0.0001
	Bonferroni's multiple comparisons test			Day 1: SS vs. LS: n.s. Day 2: SS vs. LS: p = 0.0151 Day 3: SS vs. LS: p = 0.0012 Day 4: SS vs. LS: p < 0.0001 Day 5: SS vs. LS: p < 0.0001
Figure 1B. Sal-HC vs LPS-HC	two-way ANOVA			interaction: F (4, 70) = 8.595, p < 0.0001
				Drug: F (4, 70) = 85.40, p < 0.0001
				LPS: F (1, 70) = 115.8, p < 0.0001
	Bonferroni's multiple comparisons test			Day 1: SH vs. LH: n.s. Day 2: SH vs. LH: p = 0.0003 Day 3: SH vs. LH: p < 0.0001 Day 4: SH vs. LH: p < 0.0001 Day 5: SH vs. LH: p < 0.0001
Figure 1B. Sal-Dex vs LPS-Dex	two-way ANOVA			interaction: F (4, 75) = 4.067, p = 0.0049
				Drug: F (4, 75) = 7.932, p < 0.0001
				LPS: F (1, 75) = 49.70, p < 0.0001
	Bonferroni's multiple comparisons test			Day 1: SH vs. LH: n.s. Day 2: SH vs. LH: p = 0.0035 Day 3: SH vs. LH: p = 0.0004 Day 4: SH vs. LH: p = 0.0003 Day 5: SH vs. LH: p < 0.0001
Figure 1B. LPS-Sal vs LPS-HC	two-way ANOVA			interaction: F (4, 70) = 0.59, n.s.
				Drug: F (4, 70) = 50.38, p < 0.0001
				LPS: F (1, 70) = 4.157, p = 0.0452
Figure 1B. LPS-Sal vs LPS-Dex	two-way ANOVA			interaction: F (4, 70) = 13.55, p < 0.0001
				Drug: F (4, 70) = 21.22, p < 0.0001
				LPS: F (1, 70) = 32.24, p < 0.0001
	Bonferroni's multiple comparisons test			Day 1: LS vs. LD: n.s. Day 2: LS vs. LD: n.s. Day 3: LS vs. LD: n.s. Day 4: LS vs. LD: p < 0.0001 Day 5: LS vs. LD: p < 0.0001
Figure 1B. LPS-HCl vs LPS-Dex	two-way ANOVA			interaction: F (4, 70) = 8.054, p < 0.0001
				Drug: F (4, 70) = 14.63, p < 0.0001
				LPS: F (1, 70) = 11.49, p = 0.0012
	Bonferroni's multiple comparisons test			Day 1: LH vs. LD: n.s. Day 2: LH vs. LD: n.s. Day 3: LH vs. LD: n.s. Day 4: LH vs. LD: p = 0.0043 Day 5: LH vs. LD: p < 0.0001
Figure 1C	two-way ANOVA			interaction: F (2, 43) = 0.674, n.s.
				Drug: F (2, 43) = 37.83, p < 0.0001
				LPS: F (1, 43) = 55.58, p < 0.0001
	Bonferroni's multiple comparisons test			Sal-Sal vs. Sal-HC: n.s. Sal-Sal vs. Sal-Dex: p < 0.0001 Sal-HC vs. Sal-Dex:< 0.0001 LPS-Sal vs. LPS-HC: n.s. LPS-Sal vs. LPS-Dex: p < 0.0001 LPS-HC vs. LPS-Dex: p = 0.0010 Sal-Sal vs. Sal-LPS: p < 0.0001 Sal-HC vs. LPS-HC: p < 0.0001 Sal-Dex vs. LPS-Dex: p = 0.0012
Figure 1D	two-way ANOVA			interaction: F (2, 43) = 0.1168, n.s.
				Drug: F (2, 43) = 9.249, p = 0.0005
				LPS: F (1, 43) = 30.91, p < 0.0001
	Bonferroni's multiple comparisons test			Sal-Sal vs. Sal-HC: n.s. Sal-Sal vs. Sal-Dex: n.s. Sal-HC vs. Sal-Dex: n.s. LPS-Sal vs. LPS-HC: n.s. LPS-Sal vs. LPS-Dex: p = 0.0200 LPS-HC vs. LPS-Dex: p = 0.0181 Sal-Sal vs. Sal-LPS: p = 0.0039 Sal-HC vs. LPS-HC: p = 0.0055 Sal-Dex vs. LPS-Dex: p = 0.0007
Figure 2B. TUNEL-Cortex	two-way ANOVA			interaction: F (2, 42) = 0.38, n.s.
				Drug: F (2, 42) = 0.262, n.s.
				LPS: F (1, 42) = 2.446, n.s.
Figure 2B. TUNEL-Striatum	two-way ANOVA			interaction: F (2, 43) = 0.573, n.s.
				Drug: F (2, 43) = 0.914, n.s.
				LPS: F (1, 43) = 0.18, n.s.
Figure 2B. TUNEL-Hippocampus	two-way ANOVA			interaction: F (2, 38) = 6.296, p = 0.0043
				Drug: F (2, 38) = 0.47, n.s.
				LPS: F (1, 38) = 12.76, p = 0.0010
	Bonferroni's multiple comparisons test			Sal-Sal vs. Sal-HC: n.s. Sal-Sal vs. Sal-Dex: n.s. Sal-HC vs. Sal-Dex: n.s. LPS-Sal vs. LPS-HC: n.s. LPS-Sal vs. LPS-Dex: p = 0.0103 LPS-HC vs. LPS-Dex: n.s. Sal-Sal vs. Sal-LPS: p = 0.0003 Sal-HC vs. LPS-HC: p = 0.0078 Sal-Dex vs. LPS-Dex: n.s.
Figure 2B. TUNEL-Thalamus	two-way ANOVA			interaction: F (2, 42) = 1.129, n.s.
				Drug: F (2, 42) = 0.579, n.s.
				LPS: F (1, 42) = 0.006, n.s.
Figure 2B. TUNEL-Cerebellum	two-way ANOVA			interaction: F (2, 40) = 7.094, p = 0.0023
				Drug: F (2, 40) = 3.322, p = 0.0463
				LPS: F (1, 40) = 6.576, p = 0.0142
	Bonferroni's multiple comparisons test			Sal-Sal vs. Sal-HC: n.s. Sal-Sal vs. Sal-Dex: n.s. Sal-HC vs. Sal-Dex: n.s. LPS-Sal vs. LPS-HC: p = 0.0003 LPS-Sal vs. LPS-Dex: n.s. LPS-HC vs. LPS-Dex: p = 0.0369 Sal-Sal vs. Sal-LPS: n.s. Sal-HC vs. LPS-HC: p = 0.0001 Sal-Dex vs. LPS-Dex: n.s.
Figure 2B. TUNEL-Brain stem	two-way ANOVA			interaction: F (2, 42) = 1.131, n.s.
				Drug: F (2, 42) = 0.380, n.s.
				LPS: F (1, 42) = 6.293, p = 0.0161
	Bonferroni's multiple comparisons test			Sal-Sal vs. Sal-HC: n.s. Sal-Sal vs. Sal-Dex: n.s. Sal-HC vs. Sal-Dex: n.s. LPS-Sal vs. LPS-HC: n.s. LPS-Sal vs. LPS-Dex: n.s. LPS-HC vs. LPS-Dex: n.s. Sal-Sal vs. Sal-LPS: n.s. Sal-HC vs. LPS-HC: n.s. Sal-Dex vs. LPS-Dex: p = 0.0128
Figure 3E. Hippocampus	Descriptive statistics			Neuron (NeuN): Number of values: 3, Mean: 8.064, Std. Deviation: 1.139, Std. Error of Mean: 0.6576
				Astrocyte (GFAP): Number of values: 2, Mean: 9.167, Std. Deviation: 1.179, Std. Error of Mean: 0.8333
				Microglia (Iba1): Number of values: 2, Mean: 32.58, Std. Deviation: 1.071, Std. Error of Mean: 0.7576
				Oligodendrocyte (SOX10): Number of values: 3, Mean: 41.71, Std. Deviation: 27.39, Std. Error of Mean: 15.82
Figure 3E. Thalamus	Descriptive statistics			Neuron (NeuN): Number of values: 3, Mean: 6.734, Std. Deviation: 5.919, Std. Error of Mean: 3.417
				Astrocyte (GFAP): Number of values: 2, Mean: 0, Std. Deviation: 0, Std. Error of Mean: 0
				Microglia (Iba1): Number of values: 2, Mean: 5.299, Std. Deviation: 1.345, Std. Error of Mean: 0.9511
				Oligodendrocyte (SOX10): Number of values: 3, Mean: 81.49, Std. Deviation: 4.405, Std. Error of Mean: 2.543
Figure 3E. Cerebellum	Descriptive statistics			Neuron (NeuN): Number of values: 3, Mean: 6.734, Std. Deviation: 5.919, Std. Error of Mean: 3.417
				Astrocyte (GFAP): Number of values: 2, Mean: 0, Std. Deviation: 0, Std. Error of Mean: 0
				Microglia (Iba1): Number of values: 2, Mean: 15, Std. Deviation: 21.21, Std. Error of Mean: 15
				Oligodendrocyte (SOX10): Number of values: 3, Mean: 10.71, Std. Deviation: 3.977, Std. Error of Mean: 2.296
Figure 3E. Brain stem	Descriptive statistics			Neuron (NeuN): Number of values: 3, Mean: 1.449, Std. Deviation: 2.510, Std. Error of Mean: 1.449
				Astrocyte (GFAP): Number of values: 2, Mean: 0, Std. Deviation: 0, Std. Error of Mean: 0
				Microglia (Iba1): Number of values: 1, Mean: 10, Std. Deviation: 0, Std. Error of Mean: 0
				Oligodendrocyte (SOX10): Number of values: 2, Mean: 41.11, Std. Deviation: 20.43, Std. Error of Mean: 14.44
Figure 4. WB-SYN-Cortex	two-way ANOVA			interaction: F (2, 41) = 1.358, n.s.
				Drug: F (2, 41) = 0.004, n.s.
				LPS: F (1, 41) = 0.214, n.s.
Figure 4. WB-SYN-Striatum	two-way ANOVA			interaction: F (2, 42) = 1.548, n.s.
				Drug: F (2, 42) = 0.121, n.s.
				LPS: F (1, 42) = 0.42, n.s.
Figure 4. WB-SYN-Hippocampus	two-way ANOVA			interaction: F (2, 43) = 1.414, n.s.
				Drug: F (2, 43) = 1.075, n.s.
				LPS: F (1, 43) = 1.913, p = 0.0428
Figure 4. WB-SYN-Thalamus	two-way ANOVA			interaction: F (2, 41) = 0.746, n.s.
				Drug: F (2, 41) = 0.366, n.s.
				LPS: F (1, 41) = 4.37, n.s.
Figure 4. WB-SYN-Cerebellum	two-way ANOVA			interaction: F (2, 41) = 0.174, n.s.
				Drug: F (2, 41) = 0.167, n.s.
				LPS: F (1, 41) = 0.035, n.s.
Figure 4. WB-SYN- Brain stem	two-way ANOVA			interaction: F (2, 41) = 0.008, n.s.
				Drug: F (2, 41) = 0.006, n.s.
				LPS: F (1, 41) = 1.798, n.s.
Figure 5. WB-PSD95-Cortex	two-way ANOVA			interaction: F (2, 41) = 0.822, n.s.
				Drug: F (2, 41) = 0.018, n.s.
				LPS: F (1, 41) = 0.863, n.s.
Figure 5. WB-PSD95-Striatum	two-way ANOVA			interaction: F (2, 42) = 0.083, n.s.
				Drug: F (2, 42) = 0.034, n.s.
				LPS: F (1, 42) = 3.099, n.s.
Figure 5. WB-PSD95-Hippocampus	two-way ANOVA			interaction: F (2, 43) = 6.026, p = 0.0049
				Drug: F (2, 43) = 2.498, n.s.
				LPS: F (1, 43) = 3.292, n.s.
	Bonferroni's multiple comparisons test			Sal-Sal vs. Sal-HC: n.s. Sal-Sal vs. Sal-Dex: n.s. Sal-HC vs. Sal-Dex: n.s. LPS-Sal vs. LPS-HC: n.s. LPS-Sal vs. LPS-Dex: p = 0.0030 LPS-HC vs. LPS-Dex: p = 0.0144 Sal-Sal vs. Sal-LPS: n.s. Sal-HC vs. LPS-HC: n.s. Sal-Dex vs. LPS-Dex: p = 0.0006
Figure 5. WB-PSD95-Thalamus	two-way ANOVA			interaction: F (2, 39) = 3.400, p = 0.0435
				Drug: F (2, 39) = 1.061, n.s.
				LPS: F (1, 39) = 2.856, n.s.
	Bonferroni's multiple comparisons test			Sal-Sal vs. Sal-HC: n.s. Sal-Sal vs. Sal-Dex: n.s. Sal-HC vs. Sal-Dex: n.s. LPS-Sal vs. LPS-HC: n.s. LPS-Sal vs. LPS-Dex: n.s. LPS-HC vs. LPS-Dex: n.s. Sal-Sal vs. Sal-LPS: n.s. Sal-HC vs. LPS-HC: p = 0.0167 Sal-Dex vs. LPS-Dex: n.s.
Figure 5. WB-PSD95-Cerebellum	two-way ANOVA			interaction: F (2, 42) = 2.852, n.s.
				Drug: F (2, 42) = 0.55, n.s.
				LPS: F (1, 42) = 0.804, n.s.
	Bonferroni's multiple comparisons test			Sal-Sal vs. Sal-HC: n.s. Sal-Sal vs. Sal-Dex: n.s. Sal-HC vs. Sal-Dex: n.s. LPS-Sal vs. LPS-HC: n.s. LPS-Sal vs. LPS-Dex: n.s. LPS-HC vs. LPS-Dex: n.s. Sal-Sal vs. Sal-LPS: p = 0.0178 Sal-HC vs. LPS-HC: n.s Sal-Dex vs. LPS-Dex: n.s.
Figure 5. WB-PSD95-Brain stem	two-way ANOVA			interaction: F (2, 38) = 1.189, n.s.
				Drug: F (2, 38) = 0.379, n.s.
				LPS: F (1, 38) = 5.854, p = 0.0204
	Bonferroni's multiple comparisons test			Sal-Sal vs. Sal-HC: n.s. Sal-Sal vs. Sal-Dex: n.s. Sal-HC vs. Sal-Dex: n.s. LPS-Sal vs. LPS-HC: n.s. LPS-Sal vs. LPS-Dex: n.s. LPS-HC vs. LPS-Dex: n.s. Sal-Sal vs. Sal-LPS: n.s. Sal-HC vs. LPS-HC: p = 0.0127 Sal-Dex vs. LPS-Dex: n.s.
Figure 6. qPCR-GR-Cortex	two-way ANOVA			interaction: F (2, 23) = 3.911, p = 0.0345
				Drug: F (2, 23) = 1.394, n.s.
				LPS: F (1, 23) = 0.6573, n.s.
	Bonferroni's multiple comparisons test			Sal-Sal vs. Sal-HC: n.s. Sal-Sal vs. Sal-Dex: n.s. Sal-HC vs. Sal-Dex: n.s. LPS-Sal vs. LPS-HC: p = 0.0491 LPS-Sal vs. LPS-Dex: n.s. LPS-HC vs. LPS-Dex: p = 0.0423 Sal-Sal vs. Sal-LPS: n.s. Sal-HC vs. LPS-HC: p = 0.0142 Sal-Dex vs. LPS-Dex: n.s.
Figure 6. qPCR-GR-Striatum	two-way ANOVA			interaction: F (2, 24) = 5.974, p = 0.0078
				Drug: F (2, 24) = 9.895, p = 0.0007
				LPS: F (1, 24) = 8.776, p = 0.0068
	Bonferroni's multiple comparisons test			Sal-Sal vs. Sal-HC: n.s. Sal-Sal vs. Sal-Dex: n.s. Sal-HC vs. Sal-Dex: n.s. LPS-Sal vs. LPS-HC: p = 0.0002 LPS-Sal vs. LPS-Dex: n.s. LPS-HC vs. LPS-Dex: p = 0.0005 Sal-Sal vs. Sal-LPS: n.s. Sal-HC vs. LPS-HC: p = 0.0002 Sal-Dex vs. LPS-Dex: n.s.
Figure 6. qPCR-GR-Hippocampus	two-way ANOVA			interaction: F (2, 23) = 4.452, p = 0.0232
				Drug: F (2, 23) = 4.245, p = 0.0270
				LPS: F (1, 23) = 1.217, p = 0.2815
	Bonferroni's multiple comparisons test			Sal-Sal vs. Sal-HC: n.s. Sal-Sal vs. Sal-Dex: n.s. Sal-HC vs. Sal-Dex: n.s. LPS-Sal vs. LPS-HC: p = 0.0017 LPS-Sal vs. LPS-Dex: n.s. LPS-HC vs. LPS-Dex: n.s. Sal-Sal vs. Sal-LPS: n.s. Sal-HC vs. LPS-HC: p = 0.0197 Sal-Dex vs. LPS-Dex: n.s.
Figure 6. qPCR-GR-Thalamus	two-way ANOVA			interaction: F (2, 23) = 0.6680, n.s.
				Drug: F (2, 23) = 0.04306, n.s.
				LPS: F (1, 23) = 3.062, n.s.
Figure 6. qPCR-GR-Cerebellum	two-way ANOVA			interaction: F (2, 24) = 3.173, p = 0.0599
				Drug: F (2, 24) = 2.242, n.s.
				LPS: F (1, 24) = 3.408, n.s.
	Bonferroni's multiple comparisons test			Sal-Sal vs. Sal-HC: n.s. Sal-Sal vs. Sal-Dex: n.s. Sal-HC vs. Sal-Dex: n.s. LPS-Sal vs. LPS-HC: p = 0.0426 LPS-Sal vs. LPS-Dex: n.s. LPS-HC vs. LPS-Dex: p = 0.0242 Sal-Sal vs. Sal-LPS: n.s. Sal-HC vs. LPS-HC: p = 0.0048 Sal-Dex vs. LPS-Dex: n.s.
Figure 6. qPCR-GR-Brain stem	two-way ANOVA			interaction: F (2, 22) = 0.5634, n.s.
				Drug: F (2, 22) = 1.324, n.s.
				LPS: F (1, 22) = 9.313, p = 0.0058
	Bonferroni's multiple comparisons test			Sal-Sal vs. Sal-HC: n.s. Sal-Sal vs. Sal-Dex: n.s. Sal-HC vs. Sal-Dex: n.s. LPS-Sal vs. LPS-HC: n.s. LPS-Sal vs. LPS-Dex: n.s. LPS-HC vs. LPS-Dex: n.s. Sal-Sal vs. Sal-LPS: p = 0.0155 Sal-HC vs. LPS-HC: n.s. Sal-Dex vs. LPS-Dex: n.s.
Figure 7. qPCR-MR-Cortex	two-way ANOVA			interaction: F (2, 24) = 2.253, n.s.
				Drug: F (2, 24) = 0.2697, n.s.
				LPS: F (1, 24) = 0.001336, n.s.
Figure 7. qPCR-MR-Striatum	two-way ANOVA			interaction: F (2, 24) = 2.155, n.s.
				Drug: F (2, 24) = 9.690, p = 0.0008
				LPS: F (1, 24) = 4.585, p = 0.0426
	Bonferroni's multiple comparisons test			Sal-Sal vs. Sal-HC: n.s. Sal-Sal vs. Sal-Dex: n.s. Sal-HC vs. Sal-Dex: n.s. LPS-Sal vs. LPS-HC: p = 0.0269 LPS-Sal vs. LPS-Dex: n.s. LPS-HC vs. LPS-Dex: p = 0.0018 Sal-Sal vs. Sal-LPS: n.s. Sal-HC vs. LPS-HC: p = 0.0106 Sal-Dex vs. LPS-Dex: n.s.
Figure 7. qPCR-MR-Hippocampus	two-way ANOVA			interaction: F (2, 24) = 1.913, n.s.
				Drug: F (2, 24) = 0.4210, n.s.
				LPS: F (1, 24) = 2.184, n.s.
	Bonferroni's multiple comparisons test			Sal-Sal vs. Sal-HC: n.s. Sal-Sal vs. Sal-Dex: n.s. Sal-HC vs. Sal-Dex: n.s. LPS-Sal vs. LPS-HC: n.s. LPS-Sal vs. LPS-Dex: n.s. LPS-HC vs. LPS-Dex: n.s. Sal-Sal vs. Sal-LPS: n.s. Sal-HC vs. LPS-HC: n.s. Sal-Dex vs. LPS-Dex: p = 0.0238
Figure 7. qPCR-MR-Thalamus	two-way ANOVA			interaction: F (2, 23) = 1.525, n.s.
				Drug: F (2, 23) = 0.5234, n.s.
				LPS: F (1, 23) = 0.6842, n.s.
Figure 7. qPCR-MR-Cerebellum	two-way ANOVA			interaction: F (2, 23) = 0.7382, n.s.
				Drug: F (2, 23) = 0.2963, n.s.
				LPS: F (1, 23) = 9.634, p = 0.0050
	Bonferroni's multiple comparisons test			Sal-Sal vs. Sal-HC: n.s. Sal-Sal vs. Sal-Dex: n.s. Sal-HC vs. Sal-Dex: n.s. LPS-Sal vs. LPS-HC: n.s. LPS-Sal vs. LPS-Dex: n.s. LPS-HC vs. LPS-Dex: n.s. Sal-Sal vs. Sal-LPS: p = 0.0148 Sal-HC vs. LPS-HC: n.s. Sal-Dex vs. LPS-Dex: n.s.
Figure 7. qPCR-MR-Brain stem	two-way ANOVA			interaction: F (2, 23) = 0.2799, n.s.
				Drug: F (2, 23) = 0.2147, n.s.A279:O299
				LPS: F (1, 23) = 5.825, n.s.
Figure S2. qPCR-SYN-Cortex	two-way ANOVA			interaction: F (2, 30) = 0.170, n.s.
				Drug: F (2, 30) = 0.284, n.s.
				LPS: F (1, 30) = 0.007, n.s.
	Bonferroni's multiple comparisons test			Sal-Sal vs. Sal-HC: n.s. Sal-Sal vs. Sal-Dex: n.s. Sal-HC vs. Sal-Dex: n.s. LPS-Sal vs. LPS-HC: n.s. LPS-Sal vs. LPS-Dex: n.s. LPS-HC vs. LPS-Dex: n.s. Sal-Sal vs. Sal-LPS: n.s. Sal-HC vs. LPS-HC: n.s. Sal-Dex vs. LPS-Dex: n.s.
Figure S2. qPCR-SYN-Striatum	two-way ANOVA			interaction: F (2, 28) = 0.430, n.s.
				Drug: F (2, 28) = 0.179, n.s.
				LPS: F (1, 28) = 0.044, n.s.
	Bonferroni's multiple comparisons test			Sal-Sal vs. Sal-HC: n.s. Sal-Sal vs. Sal-Dex: n.s. Sal-HC vs. Sal-Dex: n.s. LPS-Sal vs. LPS-HC: n.s. LPS-Sal vs. LPS-Dex: n.s. LPS-HC vs. LPS-Dex: n.s. Sal-Sal vs. Sal-LPS: n.s. Sal-HC vs. LPS-HC: n.s. Sal-Dex vs. LPS-Dex: n.s.
Figure S2. qPCR-SYN-Hippocampus	two-way ANOVA			interaction: F (2, 30) = 0.180, n.s.
				Drug: F (2, 30) = 2.283, n.s.
				LPS: F (1, 30) = 0.893, n.s.
Figure S2. qPCR-SYN-Thalamus	two-way ANOVA			interaction: F (2, 24) = 1.473, n.s.
				Drug: F (2, 24) = 0.041, n.s.
				LPS: F (1, 24) = 0.010, n.s.
Figure S2. qPCR-SYN-Cerebellum	two-way ANOVA			interaction: F (2, 29) = 2.253, n.s.
				Drug: F (2, 29) = 2.069, n.s.
				LPS: F (1, 29) = 11.23, p = 0.0022
	Bonferroni's multiple comparisons test			Sal-Sal vs. Sal-HC: n.s. Sal-Sal vs. Sal-Dex: n.s. Sal-HC vs. Sal-Dex: n.s. LPS-Sal vs. LPS-HC: n.s. LPS-Sal vs. LPS-Dex: n.s. LPS-HC vs. LPS-Dex: n.s. Sal-Sal vs. Sal-LPS: p = 0.0010 Sal-HC vs. LPS-HC: n.s. Sal-Dex vs. LPS-Dex: n.s.
Figure S3. qPCR-SYN-Brain stem	two-way ANOVA			interaction: F (2, 29) = 1.347, n.s.
				Drug: F (2, 29) = 2.009, n.s.
				LPS: F (1, 29) = 0.001, n.s.
Figure S3. qPCR-PSD95-Cortex	two-way ANOVA			interaction: F (2, 27) = 1.102, n.s.
				Drug: F (2, 27) = 1.189, n.s.
				LPS: F (1, 27) = 1.955, n.s.
Figure S3. qPCR-PSD95-Striatum	two-way ANOVA			interaction: F (2, 29) = 0.0586, n.s.
				Drug: F (2, 29) = 3.285, n.s.
				LPS: F (1, 29) = 1.796, n.s.
Figure S3. qPCR-PSD95-Hippocampus	two-way ANOVA			interaction: F (2, 29) = 0.321, n.s.
				Drug: F (2, 29) = 1.227, n.s.
				LPS: F (1, 29) = 1.196, n.s.
Figure S3. qPCR-PSD95-Thalamusalamus	two-way ANOVA			interaction: F (2, 24) = 0.090, n.s.
				Drug: F (2, 24) = 0.313, n.s.
				LPS: F (1, 24) = 0.011, n.s.
Figure S3. qPCR-PSD95-Cerebellum	two-way ANOVA			interaction: F (2, 29) = 0.929, n.s.
				Drug: F (2, 29) = 0.774, n.s.
				LPS: F (1, 29) = 3.250, n.s.
Figure S3. qPCR-PSD95-Brain stem	two-way ANOVA			interaction: F (2, 24) = 0.104, n.s.
				Drug: F (2, 24) = 0.058, n.s.
				LPS: F (1, 24) = 3.315, n.s.
Figure S4. BW-P5-3way	Mixed-effects three-way ANOVA			Drug: F (2, 21) = 61.63, p < 0.0001 Sal vs LPS: F (1, 16) = 43.01, p < 0.0001 Male vs Femal: F (1, 16) = 1.124, n.s. Drug x (Sal vs LPS: F (2, 21) = 1.435, n.s. Drug x (Male vs Femal): F (2, 21) = 1.967, n.s. (Sal vs LPS) x (Male vs Femal): F (1, 16) = 3.137, n.s. Drug x (Sal vs LPS) x (Male vs Femal): F (2, 21) = 2.576, n.s.
	Bonferroni's multiple comparisons test			SAL:SAL - Male vs. SAL:SAL - Female: n.s. SAL:SAL - Male vs. SAL:LPS - Male: n.s. SAL:SAL - Male vs. SAL:LPS - Female: p = 0.0317 SAL:SAL - Male vs. HC:SAL - Male: n.s. SAL:SAL - Male vs. HC:SAL - Female: n.s. SAL:SAL - Male vs. HC:LPS - Male: n.s. SAL:SAL - Male vs. HC:LPS - Female: p = 0.0017 SAL:SAL - Male vs. DEX:SAL - Male: p = 0.0024 SAL:SAL - Male vs. DEX:SAL - Female: p = 0.0075 SAL:SAL -…
Figure S4. Brain weight-3way	Mixed-effects three-way ANOVA			Drug: F (2, 21) = 11.63, p = 0.0004 Sal vs LPS: F (1, 16) = 19.32, p = 0.0005 Male vs Femal: F (1, 16) = 1.509, n.s. Drug x (Sal vs LPS): F (2, 21) = 0.44, n.s. Drug x (Male vs Femal): F (2, 21) = 0.273, n.s. (Sal vs LPS) x (Male vs Femal): F (1, 16) = 0.66, n.s. Drug x (Sal vs LPS) x (Male vs Femal): F (2, 21) = 2.396, n.s.
	Bonferroni's multiple comparisons test			SAL:SAL - Male vs. SAL:SAL - Female: n.s. SAL:SAL - Male vs. SAL:LPS - Male: n.s. SAL:SAL - Male vs. SAL:LPS - Female: n.s. SAL:SAL - Male vs. HC:SAL - Male: n.s. SAL:SAL - Male vs. HC:SAL - Female: n.s. SAL:SAL - Male vs. HC:LPS - Male: n.s. SAL:SAL - Male vs. HC:LPS - Female: n.s. SAL:SAL - Male vs. DEX:SAL - Male: n.s. SAL:SAL - Male vs. DEX:SAL - Female: n.s. SAL:SAL - Male vs. DEX:LPS - Male…
Figure S5. TUNEL-Cortex-3way	Mixed-effects three-way ANOVA			Drug: F (2, 37) = 0.753, n.s. Sal vs LPS: F (1, 37) = 4.204, p = 0.0475 Male vs Femal: F (1, 37) = 0.0815, n.s. Drug x (Sal vs LPS): F (2, 37) = 0.86, n.s. Drug x (Male vs Femal): F (2, 37) = 0.83 n.s. (Sal vs LPS) x (Male vs Femal): F (1, 37) = 0.003, n.s. Drug x (Sal vs LPS) x (Male vs Femal): F (2, 37) = 0.042, n.s.
	Bonferroni's multiple comparisons test			SAL:SAL - Male vs. SAL:SAL - Female: n.s. SAL:SAL - Male vs. SAL:LPS - Male: n.s. SAL:SAL - Male vs. SAL:LPS - Female: n.s. SAL:SAL - Male vs. HC:SAL - Male: n.s. SAL:SAL - Male vs. HC:SAL - Female: n.s. SAL:SAL - Male vs. HC:LPS - Male: n.s. SAL:SAL - Male vs. HC:LPS - Female: n.s. SAL:SAL - Male vs. DEX:SAL - Male: p = 0.0286 SAL:SAL - Male vs. DEX:SAL - Female: p = 0.0050 SAL:SAL - Male vs. DE…
Figure S5. TUNEL-Striatum-3way	Mixed-effects three-way ANOVA			Drug: F (2, 21) = 0.868, n.s. Sal vs LPS: F (1, 16) = 0.009, n.s. Male vs Femal: F (1, 16) = 0.11, n.s. Drug x (Sal vs LPS): F (2, 21) = 0.564, n.s. Drug x (Male vs Femal): F (2, 21) = 1.238, n.s. (Sal vs LPS) x (Male vs Femal): F (1, 16) = 0.191, n.s. Drug x (Sal vs LPS) x (Male vs Femal): F (2, 21) = 0.59, n.s.
Figure S5. TUNEL-Hippocampus-3way	Mixed-effects three-way ANOVA			Drug: F (2, 17) = 0.868, n.s. Sal vs LPS: F (1, 15) = 9.097, p = 0.0087 Male vs Femal: F (1, 15) = 0.001, n.s. Drug x (Sal vs LPS): F (2, 17) = 7.333, p = 0.0051 Drug x (Male vs Femal): F (2, 17) = 0.955, n.s. (Sal vs LPS) x (Male vs Femal): F (1, 15) = 1.193, n.s. Drug x (Sal vs LPS) x (Male vs Femal): F (2, 17) = 3.094, n.s.
	Bonferroni's multiple comparisons test			SAL:SAL - Male vs. SAL:SAL - Female: n.s. SAL:SAL - Male vs. SAL:LPS - Male: p = 0.0231 SAL:SAL - Male vs. SAL:LPS - Female: p = 0.0120 SAL:SAL - Male vs. HC:SAL - Male: n.s. SAL:SAL - Male vs. HC:SAL - Female: n.s. SAL:SAL - Male vs. HC:LPS - Male: p = 0.0043 SAL:SAL - Male vs. HC:LPS - Female: n.s. SAL:SAL - Male vs. DEX:SAL - Male: n.s. SAL:SAL - Male vs. DEX:SAL - Female: n.s. SAL:SAL - Male …
Figure S5. TUNEL-Thalamus-3way	Mixed-effects three-way ANOVA			Drug: F (2, 21) = 0.5, n.s. Sal vs LPS: F (1, 16) = 0.569, n.s. Male vs Femal: F (1, 16) = 0.957, n.s. Drug x (Sal vs LPS): F (2, 21) = 0.357, n.s. Drug x (Male vs Femal): F (2, 21) = 1.178, n.s. (Sal vs LPS) x (Male vs Femal): F (1, 16) = 5.503, p = 0.0322 Drug x (Sal vs LPS) x (Male vs Femal): F (2, 21) = 0.498, n.s.
	Bonferroni's multiple comparisons test			SAL:SAL - Male vs. SAL:SAL - Female: n.s. SAL:SAL - Male vs. SAL:LPS - Male: n.s. SAL:SAL - Male vs. SAL:LPS - Female: n.s. SAL:SAL - Male vs. HC:SAL - Male: n.s. SAL:SAL - Male vs. HC:SAL - Female: n.s. SAL:SAL - Male vs. HC:LPS - Male: n.s. SAL:SAL - Male vs. HC:LPS - Female: n.s. SAL:SAL - Male vs. DEX:SAL - Male: n.s. SAL:SAL - Male vs. DEX:SAL - Female: n.s. SAL:SAL - Male vs. DEX:LPS - Male…
Figure S5. TUNEL-Cerebellum-3way	Mixed-effects three-way ANOVA			Drug: F (2, 20) = 1.624, n.s. Sal vs LPS: F (1, 16) = 7.001, p = 0.0176 Male vs Femal: F (1, 16) = 0.563, n.s. Drug x (Sal vs LPS): F (2, 20) = 4.080, p = 0.0327 Drug x (Male vs Femal): F (2, 20) = 1.367, n.s. (Sal vs LPS) x (Male vs Femal): F (1, 16) = 0.237n.s. Drug x (Sal vs LPS) x (Male vs Femal): F (2, 20) = 1.744, n.s.
Figure S5. TUNEL-Brain stem-3way	Mixed-effects three-way ANOVA			Drug: F (2, 36) = 0.184, n.s. Sal vs LPS: F (1, 36) = 5.528, p = 0.0243 Male vs Femal: F (1, 36) = 1.595, n.s. Drug x (Sal vs LPS): F (2, 36) = 0.898, n.s. Drug x (Male vs Femal): F (2, 36) = 0.024 n.s. (Sal vs LPS) x (Male vs Femal): F (1, 36) = 0.000, n.s. Drug x (Sal vs LPS) x (Male vs Femal): F (2, 36) = 0.159, n.s.
Figure S6. WB-SYN-Cortex-3way	Mixed-effects three-way ANOVA			Drug: F (2, 20) = 0.194, n.s. Sal vs LPS: F (1, 16) = 0.434, n.s. Male vs Femal: F (1, 16) = 1.174, n.s. Drug x (Sal vs LPS): F (2, 20) = 0.414, n.s. Drug x (Male vs Femal): F (2, 20) = 0.389, n.s. (Sal vs LPS) x (Male vs Femal): F (1, 16) = 3.194, n.s. Drug x (Sal vs LPS) x (Male vs Femal): F (2, 20) = 1.22,n.s.
Figure S6. WB-SYN-Striatum-3way	Mixed-effects three-way ANOVA			Drug: F (2, 37) = 0.473, n.s. Sal vs LPS: F (1, 37) = 10.99, p = 0.0021 Male vs Femal: F (1, 37) = 0.003, n.s. Drug x (Sal vs LPS): F (2, 37) = 0.065, n.s. Drug x (Male vs Femal): F (2, 37) = 0.6147, n.s. (Sal vs LPS) x (Male vs Femal): F (1, 37) = 0.0319, n.s. Drug x (Sal vs LPS) x (Male vs Femal): F (2, 37) = 0.843, n.s.
	Bonferroni's multiple comparisons test			SAL:SAL - Male vs. SAL:SAL - Female: n.s. SAL:SAL - Male vs. SAL:LPS - Male: n.s. SAL:SAL - Male vs. SAL:LPS - Female: n.s. SAL:SAL - Male vs. HC:SAL - Male: n.s. SAL:SAL - Male vs. HC:SAL - Female: n.s. SAL:SAL - Male vs. HC:LPS - Male: n.s. SAL:SAL - Male vs. HC:LPS - Female: n.s. SAL:SAL - Male vs. DEX:SAL - Male: n.s. SAL:SAL - Male vs. DEX:SAL - Female: n.s. SAL:SAL - Male vs. DEX:LPS - Male…
Figure S6. WB-SYN-Hippocampus-3way	Mixed-effects three-way ANOVA			Drug: F (2, 35) = 1.045, n.s. Sal vs LPS: F (1, 35) = 2.652, n.s. Male vs Femal: F (1, 35) = 0.953, n.s. Drug x (Sal vs LPS): F (2, 35) = 0.768, n.s. Drug x (Male vs Femal): F (2, 35) = 0.328, n.s. (Sal vs LPS) x (Male vs Femal): F (1, 35) = 0.862, n.s. Drug x (Sal vs LPS) x (Male vs Femal): F (2, 35) = 0.405, n.s.
Figure S6. WB-SYN-Thalamus-3way	Mixed-effects three-way ANOVA			Drug: F (2, 34) = 0.836, n.s. Sal vs LPS: F (1, 34) = 31.51, p < 0.0001 Male vs Femal: F (1, 34) = 0.248, n.s. Drug x (Sal vs LPS): F (2, 34) = 0.162, n.s. Drug x (Male vs Femal): F (2, 34) = 2.314, n.s. (Sal vs LPS) x (Male vs Femal): F (1, 34) = 0.01, n.s. Drug x (Sal vs LPS) x (Male vs Femal): F (2, 34) = 1.538, n.s.
	Bonferroni's multiple comparisons test			SAL:SAL - Male vs. SAL:SAL - Female: n.s. SAL:SAL - Male vs. SAL:LPS - Male: n.s. SAL:SAL - Male vs. SAL:LPS - Female: n.s. SAL:SAL - Male vs. HC:SAL - Male: n.s. SAL:SAL - Male vs. HC:SAL - Female: n.s. SAL:SAL - Male vs. HC:LPS - Male: n.s. SAL:SAL - Male vs. HC:LPS - Female: n.s. SAL:SAL - Male vs. DEX:SAL - Male: n.s. SAL:SAL - Male vs. DEX:SAL - Female: n.s. SAL:SAL - Male vs. DEX:LPS - Male…
Figure S6. WB-SYN-Cerebellum-3way	Mixed-effects three-way ANOVA			Drug: F (2, 21) = 0.282, n.s. Sal vs LPS: F (1, 16) = 4.554, p = 0.0487 Male vs Femal: F (1, 16) = 0.107, n.s. Drug x (Sal vs LPS): F (2, 21) = 0.26, n.s. Drug x (Male vs Femal): F (2, 21) = 1.24, n.s. (Sal vs LPS) x (Male vs Femal): F (1, 16) = 0.256, n.s. Drug x (Sal vs LPS) x (Male vs Femal): F (2, 21) = 1.137, n.s.
	Bonferroni's multiple comparisons test			SAL:SAL - Male vs. SAL:SAL - Female: n.s. SAL:SAL - Male vs. SAL:LPS - Male: n.s. SAL:SAL - Male vs. SAL:LPS - Female: n.s. SAL:SAL - Male vs. HC:SAL - Male: n.s. SAL:SAL - Male vs. HC:SAL - Female: n.s. SAL:SAL - Male vs. HC:LPS - Male: n.s. SAL:SAL - Male vs. HC:LPS - Female: n.s. SAL:SAL - Male vs. DEX:SAL - Male: n.s. SAL:SAL - Male vs. DEX:SAL - Female: n.s. SAL:SAL - Male vs. DEX:LPS - Male…
Figure S6. WB-SYN-Brain stem-3way	Mixed-effects three-way ANOVA			Drug: F (2, 35) = 0.26, n.s. Sal vs LPS: F (1, 35) = 6.07, p = 0.0188 Male vs Femal: F (1, 35) = 2.886, n.s. Drug x (Sal vs LPS): F (2, 35) = 0.17, n.s. Drug x (Male vs Femal): F (2, 35) = 3.433, p = 0.0435 (Sal vs LPS) x (Male vs Femal): F (1, 35) = 3.346, n.s. Drug x (Sal vs LPS) x (Male vs Femal): F (2, 35) = 0.241, n.s.
	Bonferroni's multiple comparisons test			SAL:SAL - Male vs. SAL:SAL - Female: n.s. SAL:SAL - Male vs. SAL:LPS - Male: n.s. SAL:SAL - Male vs. SAL:LPS - Female: n.s. SAL:SAL - Male vs. HC:SAL - Male: n.s. SAL:SAL - Male vs. HC:SAL - Female: n.s. SAL:SAL - Male vs. HC:LPS - Male: n.s. SAL:SAL - Male vs. HC:LPS - Female: n.s. SAL:SAL - Male vs. DEX:SAL - Male: n.s. SAL:SAL - Male vs. DEX:SAL - Female: n.s. SAL:SAL - Male vs. DEX:LPS - Male…
Figure S7. WB-PSD95-Cortex-3way	Mixed-effects three-way ANOVA			Drug: F (2, 20) = 0.006, n.s. Sal vs LPS: F (1, 16) = 1.01, n.s. Male vs Femal: F (1, 16) = 1.212, n.s. Drug x (Sal vs LPS): F (2, 20) = 1.753, n.s. Drug x (Male vs Femal): F (2, 20) = 0.523, n.s. (Sal vs LPS) x (Male vs Femal): F (1, 16) = 0.783, n.s. Drug x (Sal vs LPS) x (Male vs Femal): F (2, 20) = 1.046, n.s.
	Bonferroni's multiple comparisons test			SAL:SAL - Male vs. SAL:SAL - Female: n.s. SAL:SAL - Male vs. SAL:LPS - Male: n.s. SAL:SAL - Male vs. SAL:LPS - Female: n.s. SAL:SAL - Male vs. HC:SAL - Male: n.s. SAL:SAL - Male vs. HC:SAL - Female: n.s. SAL:SAL - Male vs. HC:LPS - Male: n.s. SAL:SAL - Male vs. HC:LPS - Female: n.s. SAL:SAL - Male vs. DEX:SAL - Male: n.s. SAL:SAL - Male vs. DEX:SAL - Female: n.s. SAL:SAL - Male vs. DEX:LPS - Male…
Figure S7. WB-PSD95-Striatum-3way	Mixed-effects three-way ANOVA			Drug: F (2, 21) = 1.743, n.s. Sal vs LPS: F (1, 16) = 2.049, n.s. Male vs Femal: F (1, 16) = 0.224, n.s. Drug x (Sal vs LPS): F (2, 21) = 2.665, n.s. Drug x (Male vs Femal): F (2, 21) = 2.607, n.s. (Sal vs LPS) x (Male vs Femal): F (1, 16) = 0.19, n.s. Drug x (Sal vs LPS) x (Male vs Femal): F (2, 21) = 3.377, n.s.
Figure S7. WB-PSD95-Hippocampus-3way	Mixed-effects three-way ANOVA			Drug: F (2, 21) = 3.494, p = 0.0490 Sal vs LPS: F (1, 15) = 1.265, n.s. Male vs Femal: F (1, 15) = 0.256, n.s. Drug x (Sal vs LPS): F (2, 21) = 6.494, p = 0.0064 Drug x (Male vs Femal): F (2, 21) = 1.785, n.s. (Sal vs LPS) x (Male vs Femal): F (1, 15) = 0.544, n.s. Drug x (Sal vs LPS) x (Male vs Femal): F (2, 21) = 1.330, n.s.
	Bonferroni's multiple comparisons test			SAL:SAL - Male vs. SAL:SAL - Female: n.s. SAL:SAL - Male vs. SAL:LPS - Male: n.s. SAL:SAL - Male vs. SAL:LPS - Female: n.s. SAL:SAL - Male vs. HC:SAL - Male: n.s. SAL:SAL - Male vs. HC:SAL - Female: n.s. SAL:SAL - Male vs. HC:LPS - Male: n.s. SAL:SAL - Male vs. HC:LPS - Female: n.s. SAL:SAL - Male vs. DEX:SAL - Male: n.s. SAL:SAL - Male vs. DEX:SAL - Female: n.s. SAL:SAL - Male vs. DEX:LPS - Male…
Figure S7. WB-PSD95-Thalamus-3way	Mixed-effects three-way ANOVA			Drug: F (2, 21) = 0.12, n.s. Sal vs LPS: F (1, 15) = 11.13, p = 0.0045 Male vs Femal: F (1, 15) = 0.05, n.s. Drug x (Sal vs LPS): F (2, 21) = 1.741, n.s. Drug x (Male vs Femal): F (2, 21) = 1.061, n.s. (Sal vs LPS) x (Male vs Femal): F (1, 15) = 0.15, n.s. Drug x (Sal vs LPS) x (Male vs Femal): F (2, 21) = 0.519, n.s.
	Bonferroni's multiple comparisons test			SAL:SAL - Male vs. SAL:SAL - Female: n.s. SAL:SAL - Male vs. SAL:LPS - Male: n.s. SAL:SAL - Male vs. SAL:LPS - Female: n.s. SAL:SAL - Male vs. HC:SAL - Male: n.s. SAL:SAL - Male vs. HC:SAL - Female: n.s. SAL:SAL - Male vs. HC:LPS - Male: n.s. SAL:SAL - Male vs. HC:LPS - Female: n.s. SAL:SAL - Male vs. DEX:SAL - Male: n.s. SAL:SAL - Male vs. DEX:SAL - Female: n.s. SAL:SAL - Male vs. DEX:LPS - Male…
Figure S7. WB-PSD95-Cerebellum-3way	Mixed-effects three-way ANOVA			Drug: F (2, 21) = 0.347, n.s. Sal vs LPS: F (1, 16) = 17.22, p = 0.0008 Male vs Femal: F (1, 16) = 0.031, n.s. Drug x (Sal vs LPS): F (2, 21) = 1.431, n.s. Drug x (Male vs Femal): F (2, 21) = 2.654, n.s. (Sal vs LPS) x (Male vs Femal): F (1, 16) = 2.095, n.s. Drug x (Sal vs LPS) x (Male vs Femal): F (2, 21) = 0.59, n.s.
	Bonferroni's multiple comparisons test			SAL:SAL - Male vs. SAL:SAL - Female: n.s. SAL:SAL - Male vs. SAL:LPS - Male: n.s. SAL:SAL - Male vs. SAL:LPS - Female: n.s. SAL:SAL - Male vs. HC:SAL - Male: n.s. SAL:SAL - Male vs. HC:SAL - Female: n.s. SAL:SAL - Male vs. HC:LPS - Male: n.s. SAL:SAL - Male vs. HC:LPS - Female: n.s. SAL:SAL - Male vs. DEX:SAL - Male: n.s. SAL:SAL - Male vs. DEX:SAL - Female: n.s. SAL:SAL - Male vs. DEX:LPS - Male…
Figure S7. WB-PSD95-Brain stem-3way	Mixed-effects three-way ANOVA			Drug: F (2, 21) = 1.332, n.s. Sal vs LPS: F (1, 16) = 18.00, p = 0.0006 Male vs Femal: F (1, 16) = 0.005, n.s. Drug x (Sal vs LPS): F (2, 21) = 1.17, n.s. Drug x (Male vs Femal): F (2, 21) = 0.071, p = 0.0435 (Sal vs LPS) x (Male vs Femal): F (1, 16) = 1.236, n.s. Drug x (Sal vs LPS) x (Male vs Femal): F (2, 21) = 1.227, n.s.
	Bonferroni's multiple comparisons test			SAL:SAL - Male vs. SAL:SAL - Female: n.s. SAL:SAL - Male vs. SAL:LPS - Male: n.s. SAL:SAL - Male vs. SAL:LPS - Female: n.s. SAL:SAL - Male vs. HC:SAL - Male: n.s. SAL:SAL - Male vs. HC:SAL - Female: n.s. SAL:SAL - Male vs. HC:LPS - Male: n.s. SAL:SAL - Male vs. HC:LPS - Female: n.s. SAL:SAL - Male vs. DEX:SAL - Male: n.s. SAL:SAL - Male vs. DEX:SAL - Female: n.s. SAL:SAL - Male vs. DEX:LPS - Male…
Figure S9A. GR qPCR in Ctrl brain region	one-way ANOVA			F (5, 22) = 1.251
				P value = 0.3197
Figure S9B. MR qPCR in Ctrl brain region	one-way ANOVA			F (5, 19) = 7.463
				P value = 0.0005
	Bonferroni's multiple comparisons test			Cortex vs. Striatum: n.s. Cortex vs. Hippocampus: p = 0.0114 Cortex vs. Thalamus: n.s. Cortex vs. Cerebellum: n.s. Cortex vs. Brain stem: n.s. Striatum vs. Hippocampus: n.s. Striatum vs. Thalamus: n.s. Striatum vs. Cerebellum: n.s. Striatum vs. Brain stem: n.s. Hippocampus vs. Thalamus: p = 0.0029 Hippocampus vs. Cerebellum: p = 0.0020 Hippocampus vs. Brain stem: p = 0.0021 Thalamus vs. Cerebellu…
				…..............................................................................................................................................................................................................................................................................................................................................................................................................…
